# Supplementary material for: Nature-Inspired Nanoparticles as Paclitaxel Targeted Carrier for the Treatment of HER2-Positive Breast Cancer
Source: Cancers (Basel). 2021 May 21;13(11):2526. doi: 10.3390/cancers13112526 (PMC8196773; doi:10.3390/cancers13112526)
Supplement: Supplementary file 1 [file cancers-13-02526-s001.zip]

Archive with 1 entries (1 files):
- cancers-1201324-supplementary.pdf
